# Supplementary material for: The Mitochondrial Genes BAK1, FIS1 and SFN are Linked with Alterations in Mitochondrial Membrane Potential in Barrett’s Esophagus
Source: Int J Mol Sci. 2018 Nov 6;19(11):3483. doi: 10.3390/ijms19113483 (PMC6275077; doi:10.3390/ijms19113483)
Supplement: Supplementary file 1 [file ijms-19-03483-s001.zip]

Archive with 4 entries (4 files):
- S1 Data. Entire Mitochondrial Function Microarray Data Set.xlsx
- Supplementary Figure 1.tif
- Supplementary Figure 2.tif
- Titles and legends to supplementary figures 1 and 2.pdf
