# Supplementary material for: The Mitochondrial Genes BAK1, FIS1 and SFN are Linked with Alterations in Mitochondrial Membrane Potential in Barrett’s Esophagus
Source: Int J Mol Sci. 2018 Nov 6;19(11):3483. doi: 10.3390/ijms19113483 (PMC6275077; doi:10.3390/ijms19113483)
Supplement: Supplementary file 1 [file ijms-19-03483-s001.zip › S1 Data. Entire Mitochondrial Function Microarray Data Set.xlsx]

## Sheet: Mito Function GO vs QH
Mitochondrial Function Array GO vs QH
Note: Fold Expression is relative to GO cell line
Gene	Fold Expression
AIP	-1.32465
AIP	-1.14137
BAK1	1.60761
BBC3	1.62714
BCL2	1.66265
BCL2L1	1.86049
BID	1.14461
BNIP3	-16.3233
CDKN2A	-30.1979
COX10	2.32788
COX18	2.2582
CPT1B	-1.08871
CPT2	-1.25704
DNAJC19	1.32054
DNM1L	1.86774
FIS1	1.56834
FXC1	1.36652
GRPEL1	2.57145
HSP90AA1	1.94913
HSPD1	2.2991
IMMP1L	1.29551
IMMP2L	2.44195
LRPPRC	1.70169
MFN1	1.53406
MFN2	1.61171
MIPEP	1.85912
MSTO1	1.61779
MTX2	1.52698
NEFL	-1.62853
OPA1	1.30568
PMAIP1	1.86832
RHOT1	1.75667
RHOT2	1.38804
SFN	6.05949
SH3GLB1	1.34771
SLC25A1	-1.11018
SLC25A10	1.38234
SLC25A12	1.23303
SLC25A13	1.9254
SLC25A14	1.81503
SLC25A15	1.55158
SLC25A16	1.16209
SLC25A17	1.53713
SLC25A19	2.36511
SLC25A2	1.55813
SLC25A20	1.00148
SLC25A21	1.62201
SLC25A22	2.21817
SLC25A23	-4.93214
SLC25A24	1.57689
SLC25A25	1.39078
SLC25A27	1.45078
SLC25A3	-1.13061
SLC25A30	1.58396
SLC25A31	-1.40282
SLC25A37	2.08763
SLC25A4	2.84464
SLC25A5	1.19577
SOD1	1.44279
SOD2	1.18615
STARD3	2.19423
TAZ	1.322
TIMM10	1.31544
TIMM17A	1.7208
TIMM17B	1.33856
TIMM22	1.45862
TIMM23	1.4291
TIMM44	1.63325
TIMM50	1.73206
TIMM8A	1.8271
TIMM8B	1.10464
TIMM9	1.33609
TOMM20	1.15086
TOMM22	1.67192
TOMM34	1.27878
TOMM40	2.14919
TOMM40L	1.81406
TOMM70A	1.42293
TP53	1.7467
TSPO	1.93237
UCP1	-1.50676
UCP2	-2.98742
UCP3	-1.14566
UXT	1.12145

## Sheet: Mito Function GO vs OE33
Mitochondrial Function Array GO vs OE33
Note: Fold Expression is relative to GO cell line
Gene	Fold Expression
AIP	3.142
AIP	-1.3385
BAK1	-33.1966
BBC3	-1.31096
BCL2	2.02907
BCL2L1	2.38634
BID	2.06264
BNIP3	-3.63703
CDKN2A	84.9518
COX10	1.23825
COX18	1.19118
CPT1B	-1.24975
CPT2	-2.32957
DNAJC19	1.36412
DNM1L	-62.515
FIS1	-23.6981
FXC1	-1.85882
GRPEL1	1.64518
HSP90AA1	2.41401
HSPD1	3.35651
IMMP1L	1.04965
IMMP2L	6.87948
LRPPRC	-1.33741
MFN1	1.25392
MFN2	-1.56621
MIPEP	1.14039
MSTO1	-1.01893
MTX2	1.71523
NEFL	4.06976
OPA1	-54.3262
PMAIP1	1.55755
RHOT1	2.79564
RHOT2	1.219
SFN	-1.05348
SH3GLB1	1.33611
SLC25A1	-1.97905
SLC25A10	2.13367
SLC25A12	-1.57336
SLC25A13	-14.7114
SLC25A14	-2.15181
SLC25A15	1.30313
SLC25A16	1.65028
SLC25A17	1.84006
SLC25A19	4.00817
SLC25A2	1.60988
SLC25A20	-1.53937
SLC25A21	3.08652
SLC25A22	1.98521
SLC25A23	2.77364
SLC25A24	-50.8652
SLC25A25	2.9686
SLC25A27	-2.27645
SLC25A3	-1.20412
SLC25A30	1.89835
SLC25A31	3.59358
SLC25A37	1.62085
SLC25A4	4.62663
SLC25A5	1.32725
SOD1	-1.12754
SOD2	-1.55777
STARD3	13.4544
TAZ	2.00573
TIMM10	2.06833
TIMM17A	1.3243
TIMM17B	1.71842
TIMM22	-1.76228
TIMM23	2.17769
TIMM44	1.69459
TIMM50	1.18526
TIMM8A	1.60089
TIMM8B	-1.30086
TIMM9	-1.00278
TOMM20	-1.85527
TOMM22	1.32073
TOMM34	-1.27517
TOMM40	2.70833
TOMM40L	1.10014
TOMM70A	1.09809
TP53	-1.46177
TSPO	1.27402
UCP1	2.20152
UCP2	9.47849
UCP3	1.79941
UXT	-1.02757

## Sheet: Mito Function QH vs OE33
Mitochondrial Function Array QH vs OE33
Note: Fold Expression is relative to the QH cell line
Gene	Fold Expression
AIP	4.16206
AIP	-1.17271
BAK1	-53.3671
BBC3	-2.13311
BCL2	1.22039
BCL2L1	1.28264
BID	1.80205
BNIP3	4.48809
CDKN2A	2565.37
COX10	-1.87998
COX18	-1.89577
CPT1B	-1.14791
CPT2	-1.85322
DNAJC19	1.033
DNM1L	-116.762
FIS1	-37.1666
FXC1	-2.54012
GRPEL1	-1.56302
HSP90AA1	1.2385
HSPD1	1.45993
IMMP1L	-1.23422
IMMP2L	2.81721
LRPPRC	-2.27585
MFN1	-1.22341
MFN2	-2.52428
MIPEP	-1.63026
MSTO1	-1.64841
MTX2	1.12328
NEFL	6.62774
OPA1	-70.9328
PMAIP1	-1.19952
RHOT1	1.59144
RHOT2	-1.13867
SFN	-6.38358
SH3GLB1	-1.00868
SLC25A1	-1.78263
SLC25A10	1.54352
SLC25A12	-1.94
SLC25A13	-28.3253
SLC25A14	-3.90561
SLC25A15	-1.19066
SLC25A16	1.42009
SLC25A17	1.19708
SLC25A19	1.69471
SLC25A2	1.03321
SLC25A20	-1.54165
SLC25A21	1.9029
SLC25A22	-1.11735
SLC25A23	13.68
SLC25A24	-80.2089
SLC25A25	2.13449
SLC25A27	-3.30262
SLC25A3	-1.06502
SLC25A30	1.19849
SLC25A31	5.04115
SLC25A37	-1.28799
SLC25A4	1.62644
SLC25A5	1.10995
SOD1	-1.6268
SOD2	-1.84775
STARD3	6.13172
TAZ	1.5172
TIMM10	1.57235
TIMM17A	-1.2994
TIMM17B	1.28378
TIMM22	-2.57049
TIMM23	1.52381
TIMM44	1.03756
TIMM50	-1.46133
TIMM8A	-1.1413
TIMM8B	-1.43699
TIMM9	-1.33981
TOMM20	-2.13515
TOMM22	-1.26591
TOMM34	-1.63066
TOMM40	1.26017
TOMM40L	-1.64893
TOMM70A	-1.29582
TP53	-2.55326
TSPO	-1.51676
UCP1	3.31716
UCP2	28.3162
UCP3	2.06152
UXT	-1.15237
